# Supplementary material for: Condensin-mediated restriction of retrotransposable elements facilitates brain development in Drosophila melanogaster
Source: Nat Commun. 2024 Mar 28;15:2716. doi: 10.1038/s41467-024-47042-9 (PMC10978865; doi:10.1038/s41467-024-47042-9)
Supplement: Supplementary file 4 — Source Data [file 41467_2024_47042_MOESM4_ESM.xlsx]

## Sheet: Fig 1
1A
armGAL4>GFP dsRNA	armGAL4>D3 dsRNA
1.01866	0.120603
1.01866	0.121441
0.963707	0.110977
1D
GFP dsRNA 25c	D3 dsRNA 29657 25c
0.508	0.367
0.453	0.333
0.392	0.384
0.478	0.278
0.424	0.351
0.496	0.359
0.429
0.411
0.413
0.4
0.462
0.442364
1E
GFP dsRNA 18c	D3 dsRNA 9402 18c
0.475	0.412
0.485	0.496
0.501	0.487
0.487	0.484
0.474	0.429
0.507	0.461
0.5	0.459
0.503
0.524
0.496
0.478
0.497
1F
eyGMRx GFP dsRNA f	eyGMRx D3 dsRNA f
18076463	19694877
24001219	17328963
19013467	14917717
23591343	16653301
18172127	16047825
20559672	16797650
20971721	14402676
19501650	15036507
20006945
1G
eyGMR>GFP dsRNA +UAS GFP	eyGMR>D3 dsRNA +UAS-GFP	eyGMR>D3 dsRNA + UAS-D3GFP	eyGMR>GFP dsRNA+ UAS-D3GFP	eyGMR>D3 dsRNA	eyGMR>GFP dsRNA
0.419	0.325	0.423	0.414	0.357	0.412
0.41	0.408	0.387	0.409	0.384	0.391
0.392	0.409	0.456	0.421	0.403	0.435
0.434	0.39	0.433	0.433	0.386	0.387
0.404	0.42	0.439	0.426	0.451	0.429
0.4	0.358	0.425	0.406	0.361	0.432
0.429	0.382	0.44	0.436	0.36	0.418
0.409	0.404	0.442	0.409	0.425	0.427
0.415	0.344	0.441	0.411	0.423	0.41
0.423	0.394	0.439	0.444	0.369	0.422
0.438	0.367	0.427	0.409	0.357	0.397
0.396	0.4	0.403	0.417	0.337
0.426		0.438	0.428	0.33
0.405		0.426	0.43	0.347
		0.423	0.414

## Sheet: Fig 2
Fig 2D
armGAL4x mCherry dsRNA	armGAL4x SMC2 dsRNA GL00440
1.08172	0.616996
1.00231	0.670511
0.922316	0.571701
Fig 2E
eyGMRGAL4	eyGMRGAL4> SMC2 103406 dsrna
0.466	0.37
0.483	0.451
0.493	0.391
0.514	0.376
0.467	0.329
0.446	0.405
0.466
0.462
Fig. 2F
ArmGAL4>GFP dsRNA	ArmGAL4>SMC2 dsRNA KK
0.856584	0.595979
0.997692	0.743979
1.17013	0.759611
Fig. 2H
ArmGAL4>GFP dsRNA	ArmGAL4>D2 GD dsRNA
0.961483	0.0257968
0.968171	0.0194152
1.07425	0.0200999
Fig. 2I
eyGMRGAL4	eyGMRGAL4> CAP-D2 108289 dsrna
0.468	0.368
0.48	0.526
0.5	0.468
0.486	0.524
0.487	0.329
0.47	0.276
0.496	0.453
0.526	0.367
0.49	0.442
Fig. 2J
ArmGAL4>GFP dsRNA	ArmGAL4>D2 KK dsRNA
1.17013	0.159689
0.950439	0.116091
0.899171	0.227405
Fig. 2K
eyGMRGAL4	eyGMRGAL4> CAPH 34068 dsrna
0.409	0.354
0.437	0.406
0.431	0.389
0.43	0.43
0.439	0.404
0.445	0.396
0.445	0.432
0.412	0.374
0.413
0.417
Fig. 2L
ArmGAL4>GFP dsRNA	ArmGAL4>CAPH dsRNA
0.888843	0.0910835
1.02811	0.113702
1.09429	0.101063

## Sheet: Fig 3
Fig 3A males				Fig 3A females
eyGMRGAL4>gfp dsRNA	eyGMRGAL4>cap-d3 dsRNA			eyGMRGAL4>gfp dsRNA	eyGMRGAL4>cap-d3 dsRNA
23559501	15240038			24377349	15698676
20296051	21833653			16064549	16158040
14423084	23199952			19987241	21708509
19882575	19106922			18500093	16796822
26288127	19006127			19608028	14982054
19660683	15835020			23051514	16598626
20347407	20664337			25654505	23443963
17340361	19256742			31245421	18458273
21651795	21551059			21546969	17802231
13615376	21495652			17290022	18085504
28540610	22804188				15761275
29259080	24504499				20750835
	19744640				19611767
	17478448				21555438
					25217850
					24470041
					21420459

## Sheet: Fig 4
Fig. 4D
OptixGAL4>GFP dsRNA	Optix GAL4> CAP-D3 dsRNA
20577251	1.47842e+07
21858834	16292715
24718334	1.68277e+07
25646031	13282074
16808022	12831550
17037356	14512998
22077416	19129058
14720117	25125290
19432949	17027195
21442650	21091637
28251225	15205247
	17854583
Fig. 4E
c293GAL4>gfp dsRNA	c293GAL4>cap-d3 dsRNA
1.92826e+07	12854450
1.67464e+07	14840478
2.32648e+07	12740242
2.52091e+07	15347277
1.72027e+07	17863160
2.10282e+07	22665066
1.73347e+07	11526458
2.47505e+07	11994866
2.21742e+07	20749753
	18669426
	20016193
	18396959

## Sheet: Fig 5
Fig. 5A
eyGMR > mCherry-dsRNA	eyGMR > dCAP-D3-dsRNA
93.8016	38.7931
66.6667	54.7945
76.1905	65.7658
70.6806	53.2258
57.265	47.7124
49.6063	48.4375
54.4776	43.5897
57.764	53.8462
27.027	52.1127
	54.5455
	59.6899
	52.5
	34.1667
	68.421
Fig. 5B
eyGMR > mCherry-dsRNA	eyGMR > dCAP-D3-dsRNA
32.4706	21.9107
41.3548	45.6739
39.6	22.06
134.5	91.9333
39.697	11.8788
32.2222	35.7333
118.625	27.8182
26.5357	47.375
16.5917	67.375
19.2719	29.925
39	44
	69.1667
Fig. 5C
eyGMR > mCherry-dsRNA	eyGMR > dCAP-D3-dsRNA
0.003483	0.00406
0.003892	0.003584
0.003795	0.004528
0.006068	0.004144
0.004919	0.003304
0.004429	0.002363
0.003814	0.001931
0.004162
0.003749
0.003917
0.007278
Fig. 5E
eyGMR>UAS-GFP dsRNA	eyGMR>UAS-D3 dsRNA	eyGMR
11.8	6.2	6.9
5.1	11.8	3.3
4.6	6.8	7.5
3.3	4.5	4.8
4.4	16	6.5
2	8.9	4.8
4.3	7	4.8
4.8
8
2.3
6
Fig. 5F
eyGMR>UAS-GFP dsRNA	eyGMR>UAS-D3 dsRNA	eyGMR
25.49	54	23.7
26.1	32.3	24.9
30.5	38	30.5
23.4	37.2	24.4
20.2	38.4	21.4
30.1	30.5	19
32.8	30	19.1
25.3		34
20		20.3
27.5
26.8
Fig. 5G
eyGMR>UAS-GFP dsRNA	eyGMR>UAS-D3 dsRNA	eyGMR>UAS-dIAP1	eyGMR>UAS-GFP dsRNA, UAS-dIAP1	eyGMR>UAS-D3 dsRNA, UAS-dIAP1
0.4211	0.3709	0.4303	0.4501	0.447
0.4376	0.4104	0.4251	0.4346	0.4412
0.433	0.3864	0.4474	0.4574	0.471
0.4438	0.4148	0.4404	0.4398	0.4478
0.4372	0.3805	0.4091	0.444	0.4425
0.4345	0.3632	0.4222	0.4491	0.446
0.4071	0.3892	0.4401	0.4344	0.4573
0.4288	0.4138	0.4428	0.4281	0.4187
0.4184	0.4065	0.444	0.4347	0.4576
0.41	0.3967	0.4412	0.4424	0.4366
0.427	0.3543	0.4402	0.4459	0.4397
0.44	0.4331	0.4382	0.4339	0.454
0.436	0.3823	0.4351	0.4351	0.4551
0.434		0.424	0.424	0.4338
0.433			0.4468	0.4365
0.434			0.4442	0.4502
0.439			0.4391	0.4654
0.4356			0.448	0.4064
0.4072			0.4322	0.469
0.444			0.4385	0.4342
0.4109			0.4425	0.4061
0.438			0.4417	0.4512
0.421			0.4388	0.449
			0.4592	0.4301
				0.431
				0.4303
				0.4482
				0.4468

## Sheet: Fig 6
Fig. 6A
mdg1			mdg4			X-element
W1118 F	co7081/25 F		W1118 F	co7081/25 F		W1118 F	co7081/25 F
1.09	1.48		1.14	2.34		0.987	2.49
1.01	1.69		1.05	2.15		1	3.76
1.05	1.87		1	2.72		1.12	3.93
Fig. 6C
eyGMRGAL4> gypsyclevr, UAS-GFP dsRNA	eyGMRGAL4> gypsyclevr, UAS-CAP-D3 dsRNA	eyGMRGAL4> gypsyclevr (no rnai)
47	43	23.4
29	42	35.1
42	45	17
17	54	27.6
24	49	36.5
28	38	21.7
25	42	22.1
23	48.6	21.7
32	42.9
	36.2
Fig. 6D
eyGMRGAL4> GFP dsrna Food A	eyGMRGAL4> D3 dsrna Food A	eyGMRGAL4> GFP dsrna Food B	eyGMRGAL4> D3 dsrna Food B
22.9	43.2	19.7	19.4
27.1	42.8	24.2	19.6
12.2	35.4	16.3	20
15.9	25.7	18.5	18.9
17.3	22.5	15.8	9.7
17.1	22.6	18	23.2
9.7	31	21	14.8
14.5	17.7		11.2
	39

## Sheet: Fig 7
Fig. 7A
eyGMR>UAS-GFP dsRNA DMSO food	eyGMR>UAS-D3 dsRNA DMSO food	eyGMR>UAS-GFP dsRNA AZT food	eyGMR>UAS-D3 dsRNA AZT food
7.1	9.2	7.7	4.6
2.7	10.4	6.6	7.8
3.2	12.9	8.9	8.9
6.7	16.1	8.6	7.8
1.3	15	4.8	6
9.9	13.7	8.1	7.9
5.2	15.7	6.4	7.3
4.9	12.7	4.1	5.8
6.3			6.4
8.3
Fig. 7B
eyGMR>UAS-GFP dsRNA DMSO food	eyGMR>UAS-D3 dsRNA DMSO food	eyGMR>UAS-GFP dsRNA AZT food	eyGMR>UAS-D3 dsRNA AZT food
46.7	52.7	40.2	31.4
26.4	31.6	26.3	33.5
37.2	54.4	38.3	35.9
35.5	44.2	44.8	32.4
30.9	55.4	37.9	26.7
41.1	41.2	32.8	50
37.1	42.3	33.3	20.9
44.9	53.2	41.1	36.8
44.5			35.8
38.7
Fig. 7C
6326 +/+ male A food	Def7023/c07081 A food	6326 +/+ male B food	Def7023/c07081 B food
3.6	12.3	6.2	4.5
5.8	14.9	5.6	4.1
5.5	8.9	2.9	6.3
5.1	7.1	7.1	6.6
3	8.2	5	7.8
6.6	8.6	5.9	5.1
5.5		5.1	5.7
4.9			4.7
Fig. 7D
eyGMR>UAS-GFP dsRNA DMSO food	eyGMR>UAS-D3 dsRNA DMSO food	eyGMR>UAS-GFP dsRNA AZT food	eyGMR>UAS-D3 dsRNA AZT food
0.438	0.444	0.445	0.444
0.419	0.343	0.431	0.426
0.422	0.321	0.448	0.454
0.423	0.377	0.391	0.493
0.406	0.379	0.429	0.498
0.423	0.361	0.399	0.412
0.417	0.434	0.435	0.432
0.411	0.369	0.438	0.417
0.441	0.353	0.438	0.389
0.413	0.418	0.422	0.462
0.441		0.441	0.415
0.417		0.431	0.387
0.412		0.437	0.454
0.424		0.448	0.418
0.41		0.405	0.441
0.406			0.424
0.403			0.448
0.404			0.358
0.407			0.425
0.427			0.457
			0.417
			0.465
Fig. 7E			0.468
eyGMR>UAS-GFP dsRNA DMSO food	eyGMR>UAS-D3 dsRNA DMSO food	eyGMR>UAS-GFP dsRNA d4T food	eyGMR>UAS-D3 dsRNA d4T food
0.4263	0.4203	0.437	0.3107
0.4242	0.43	0.4246	0.4157
0.4052	0.3873	0.428	0.3907
0.4333	0.3825	0.4233	0.4471
0.4261	0.3845	0.4332	0.413
0.3951	0.4292	0.4341	0.3861
0.4297	0.4064	0.4406	0.4113
0.4192	0.396	0.428	0.4423
0.4221	0.3541	0.4349	0.4627
0.4276	0.4152	0.4322	0.4531
0.4207	0.4021	0.4295	0.4273
0.411	0.3843	0.4141	0.452
0.4211	0.3913	0.4068
0.4209	0.4141	0.4223
0.4132	0.3851	0.43
	0.3956
	0.3953
Fig. 7F
6326 male DMSO food	Def7023/c07081 DMSO food	6326/ c07081 male DMSO food	6326/ def7023 male DMSO food	6326 male AZT food	Def7023/c07081 AZT food	6326/ c07081 male AZT food	6326/ def7023 male AZT food
0.4183	0.4206	0.3945	0.4119	0.4182	0.409	0.419	0.4057
0.4243	0.4282	0.4023	0.4055	0.3902	0.411	0.4167	0.4047
0.4156	0.4269	0.413	0.4174	0.415	0.411	0.4036	0.4098
0.4218	0.4081	0.4037	0.3871	0.4155	0.4195	0.4048	0.3995
0.4326	0.3882	0.3886	0.3986	0.4386	0.419	0.3944	0.4101
0.4267	0.4024	0.4098	0.3958	0.4186	0.4082	0.4176	0.4575
0.4164	0.3882	0.4057	0.3995	0.4159	0.4235	0.3923	0.418
0.4273	0.3992	0.4084	0.4061	0.4136	0.4141	0.414	0.4215
0.4233	0.3845	0.416	0.3916	0.425	0.4036	0.4098	0.4047
0.4158	0.4245	0.3967	0.4058	0.399	0.4141	0.4182
0.4169	0.4077	0.412	0.3938	0.4161	0.4199	0.3998
0.4162	0.4237	0.398	0.3988	0.4218	0.4284	0.4042
0.4217	0.4139	0.4017	0.4139		0.4277	0.4088
	0.4106	0.4139	0.3974		0.4248	0.418
	0.4152	0.3945	0.4104		0.4271	0.4077
	0.41		0.411		0.4001	0.404
	0.4018		0.4258		0.4312
	0.413				0.415
	0.4067				0.4263
	0.413				0.4251
	0.4094				0.4244
	0.4213				0.4205
	0.4176				0.4205
	0.4125
	0.3836
	0.426
	0.4211
	0.4161
	0.4099

## Sheet: Supp Fig 1
Supp Fig 1A
females
RepoGAL4 x GFP dsRNA	RepoGAL4 x CAP-D3 dsRNA
0.395	0.403
0.459	0.451
0.447	0.437
0.385	0.455
0.437	0.356
0.445	0.451
0.451	0.432
0.433	0.447
0.448
Supp Fig 1B
males
RepoGAL4 x GFP dsRNA	RepoGAL4 x CAP-D3 dsRNA
0.337	0.322
0.437	0.415
0.331	0.409
0.41	0.396
0.403	0.372
0.4	0.416
0.351	0.395
0.401	0.394
0.418	0.418
Supp Fig 1C
females
elaVGAL4 x GFP dsRNA	elaVGAL4 x CAP-D3 dsRNA
0.421	0.468
0.417	0.42
0.433	0.435
0.416	0.445
0.416	0.438
0.411	0.42
0.434	0.445
0.405	0.424
0.445	0.418
0.449	0.41
0.413	0.426
0.424	0.457
0.407
Supp Fig 1D
males
elaVGAL4 x GFP dsRNA	elaVGAL4 x CAP-D3 dsRNA
0.364	0.391
0.404	0.389
0.373	0.402
0.387	0.401
0.388	0.393
0.393	0.39
0.367	0.385
0.394	0.397
0.397
0.418
0.376
0.374
0.413

## Sheet: Supp Fig 2
	Supp Fig 2A
	optixGAL4 x GFP dsRNA	optixGAL4 x CAP-D3 dsRNA
	23276184	15288634
	23625672	24729338
	22074936	26260471
	20689054	24576072
	28253559	25293173
	21109826	21298312
	29294195	26085870
	23276184	33460507
	18061279	23371191
	22323295	16717396
	20004067	29497120
	Supp Fig 2B
	c293aGAL4 x GFP dsRNA	c293aGAL4 x CAP-D3 dsRNA
	20424116	28868529
	26455248	20065380
	28467888	20274601
	29823101	18891428
	25709666	22919807
	23610061	21263359
	20512785	19680118
	24923379	30062413
		26069891
		25752125
		29715597

## Sheet: Supp Fig 3
Supp fig 3B
c293aGAL4 x GFP dsRNA	c293aGAL4 x CAP-D3 dsRNA
15169360	17311040
13510387	17448716
21273073	13294503
22031758	11457909
19933848	14563207
18584772	18930719
18781809	19105763
18158896	19884075
16881218	14824820
18251837

[truncated: 1 more sheets: Supp Fig 5]
